# Supplementary material for: Interzeolite Transformation from FAU-to-EDI Type of Zeolite
Source: Molecules. 2024 Apr 11;29(8):1744. doi: 10.3390/molecules29081744 (PMC11052343; doi:10.3390/molecules29081744)
Supplement: Supplementary file 1 [file molecules-29-01744-s001.zip]

Archive with 1 entries (1 files):
- molecules-2926298-supplementary.pdf
